# Supplementary material for: Catalpa lutea (Bignoniaceae), a new species from north, central, and east China
Source: PhytoKeys. 2026 Jan 28;270:25–39. doi: 10.3897/phytokeys.270.171460 (PMC12873570; doi:10.3897/phytokeys.270.171460)
Supplement: XML Treatment for Catalpa lutea [file phytokeys.270.171460-treatment1.xml]

<!DOCTYPE tp:taxon-treatment
  PUBLIC "-//TaxonX//DTD Taxonomic Treatment Publishing DTD v0 20100105//EN" "tax-treatment-NSO.dtd">
<tp:taxon-treatment xmlns:tp="http://www.plazi.org/taxpub"><tp:treatment-meta><kwd-group><label>Taxon classification</label><kwd>
                <named-content content-type="kingdom">Plantae</named-content>
              </kwd><kwd>
                <named-content content-type="order">Lamiales</named-content>
              </kwd><kwd>
                <named-content content-type="family">Bignoniaceae</named-content>
              </kwd></kwd-group><mixed-citation publication-type="journal"><person-group><name><surname>Liu</surname><given-names>Ying</given-names></name><name><surname>Li</surname><given-names>Zhen-Yu</given-names></name><name><surname>Zhang</surname><given-names>Jiang-Tao</given-names></name><name><surname>Ge</surname><given-names>Wan-Ting</given-names></name><name><surname>Zhang</surname><given-names>Ming-Gang</given-names></name><name><surname>Lu</surname><given-names>Nan</given-names></name><name><surname>Ma</surname><given-names>Wen-Jun</given-names></name><name><surname>Wang</surname><given-names>Jun-Hui</given-names></name></person-group><article-title><italic><tp:taxon-name><tp:taxon-name-part taxon-name-part-type="genus" reg="Catalpa">Catalpa</tp:taxon-name-part> <tp:taxon-name-part taxon-name-part-type="species" reg="lutea">lutea</tp:taxon-name-part></tp:taxon-name></italic> (<tp:taxon-name><tp:taxon-name-part taxon-name-part-type="family" reg="Bignoniaceae">Bignoniaceae</tp:taxon-name-part></tp:taxon-name>), a new species from north, central, and east China</article-title><source>PhytoKeys</source><day>28</day><month>01</month><year>2026</year><volume>270</volume><fpage>25</fpage><lpage>39</lpage><pub-id pub-id-type="doi">10.3897/phytokeys.270.171460</pub-id></mixed-citation></tp:treatment-meta><tp:nomenclature><tp:taxon-name><object-id xmlns:xlink="http://www.w3.org/1999/xlink" content-type="arpha" xlink:type="simple">B0700963-9B6C-5AA1-ABFD-20A0846E63FE</object-id><tp:taxon-name-part taxon-name-part-type="genus" reg="Catalpa">Catalpa</tp:taxon-name-part> <tp:taxon-name-part taxon-name-part-type="species" reg="lutea">lutea</tp:taxon-name-part>
                    		<object-id xmlns:xlink="http://www.w3.org/1999/xlink" content-type="ipni" xlink:type="simple">urn:lsid:ipni.org:names:77375729-1</object-id>
                    	</tp:taxon-name><tp:taxon-authority>J.H.Wang, W.J.Ma &amp; Z.Y.Li</tp:taxon-authority><tp:taxon-status xmlns:xlink="http://www.w3.org/1999/xlink" xlink:type="simple">sp. nov.</tp:taxon-status><xref ref-type="fig" rid="F4">Figs 4</xref><xref ref-type="fig" rid="F5">, 5</xref><xref ref-type="fig" rid="F6">, 6 Chinese name: 金丝楸</xref></tp:nomenclature><tp:treatment-sec sec-type="Type"><title>Type.</title><p>China • Henan Province, Luanchuan County, Qiuba Township, <named-content xmlns:xlink="http://www.w3.org/1999/xlink" content-type="dwc:verbatimCoordinates" xlink:type="simple">34°07'59.6"N, 111°33'30.88"E</named-content>, 115 m a.s.l., 26 Aug. 2019, <italic>W.J. Ma</italic> CATSQ002 (holotype: CAF!, barcode no. 10023403; isotypes: PE!, CAF!).</p><fig id="F4" position="float" orientation="portrait"><object-id xmlns:xlink="http://www.w3.org/1999/xlink" content-type="doi" xlink:type="simple">10.3897/phytokeys.270.171460.figure4</object-id><object-id xmlns:xlink="http://www.w3.org/1999/xlink" content-type="arpha" xlink:type="simple">B292A23E-25C0-5CE2-A8C7-2B6A336891E3</object-id><label>Figure 4.</label><caption><p><italic><tp:taxon-name><tp:taxon-name-part taxon-name-part-type="genus" reg="Catalpa">C.</tp:taxon-name-part> <tp:taxon-name-part taxon-name-part-type="species" reg="lutea">lutea</tp:taxon-name-part></tp:taxon-name></italic>. <bold>A</bold>. Inflorescence; <bold>B</bold>. Flower, pistil, and stamen; <bold>C</bold>. Spots and indumentum within the corolla throat; <bold>D</bold>. Young blade; <bold>E</bold>. Seed; <bold>F</bold>. Wood cross-section; <bold>G, H</bold>. Inflorescences at different developmental stages; <bold>I</bold>. Flowering branch. Photographs taken by Ying Liu.</p></caption><graphic xmlns:xlink="http://www.w3.org/1999/xlink" xlink:href="phytokeys-270-025_article-171460__-g004.jpg" id="oo_1522259.jpg" position="float" orientation="portrait" xlink:type="simple"><uri content-type="original_file" xlink:type="simple">https://binary.pensoft.net/fig/1522259</uri></graphic></fig><fig id="F5" position="float" orientation="portrait"><object-id xmlns:xlink="http://www.w3.org/1999/xlink" content-type="doi" xlink:type="simple">10.3897/phytokeys.270.171460.figure5</object-id><object-id xmlns:xlink="http://www.w3.org/1999/xlink" content-type="arpha" xlink:type="simple">8495374B-BDAD-507D-AB63-7F04CE1AD177</object-id><label>Figure 5.</label><caption><p><italic><tp:taxon-name><tp:taxon-name-part taxon-name-part-type="genus" reg="Catalpa">C.</tp:taxon-name-part> <tp:taxon-name-part taxon-name-part-type="species" reg="lutea">lutea</tp:taxon-name-part></tp:taxon-name></italic> and related species. Column 1, <italic><tp:taxon-name><tp:taxon-name-part taxon-name-part-type="genus" reg="Catalpa">C.</tp:taxon-name-part> <tp:taxon-name-part taxon-name-part-type="species" reg="lutea">lutea</tp:taxon-name-part></tp:taxon-name></italic>; column 2, <italic><tp:taxon-name><tp:taxon-name-part taxon-name-part-type="genus" reg="Catalpa">C.</tp:taxon-name-part> <tp:taxon-name-part taxon-name-part-type="species" reg="bungei">bungei</tp:taxon-name-part></tp:taxon-name></italic>; column 3, <italic><tp:taxon-name><tp:taxon-name-part taxon-name-part-type="genus" reg="Catalpa">C.</tp:taxon-name-part> <tp:taxon-name-part taxon-name-part-type="species" reg="fargesii">fargesii</tp:taxon-name-part></tp:taxon-name></italic>; column 4, <italic><tp:taxon-name><tp:taxon-name-part taxon-name-part-type="genus" reg="Catalpa">C.</tp:taxon-name-part> <tp:taxon-name-part taxon-name-part-type="species" reg="duclouxii">duclouxii</tp:taxon-name-part></tp:taxon-name></italic>. <bold>A</bold>. Flower morphology; <bold>B</bold>. Anther; <bold>C</bold>. Flower bud and calyx; <bold>D</bold>. Blade indumentum; <bold>E</bold>. Cross-section of branches four or more years old; <bold>F</bold>. Heartwood color; <bold>G</bold>. Blade. Photographs taken by Ying Liu and Wen-Jun Ma.</p></caption><graphic xmlns:xlink="http://www.w3.org/1999/xlink" xlink:href="phytokeys-270-025_article-171460__-g005.jpg" id="oo_1522260.jpg" position="float" orientation="portrait" xlink:type="simple"><uri content-type="original_file" xlink:type="simple">https://binary.pensoft.net/fig/1522260</uri></graphic></fig><fig id="F6" position="float" orientation="portrait"><object-id xmlns:xlink="http://www.w3.org/1999/xlink" content-type="doi" xlink:type="simple">10.3897/phytokeys.270.171460.figure6</object-id><object-id xmlns:xlink="http://www.w3.org/1999/xlink" content-type="arpha" xlink:type="simple">2076097A-A0D2-5E5E-8F23-32BE954269E7</object-id><label>Figure 6.</label><caption><p><bold>A–C</bold>. Mature trees of <italic><tp:taxon-name><tp:taxon-name-part taxon-name-part-type="genus" reg="Catalpa">C.</tp:taxon-name-part> <tp:taxon-name-part taxon-name-part-type="species" reg="lutea">lutea</tp:taxon-name-part></tp:taxon-name></italic>; <bold>D–F</bold>. Habitat and bark of a 200+ year-old ancient <italic><tp:taxon-name><tp:taxon-name-part taxon-name-part-type="genus" reg="Catalpa">C.</tp:taxon-name-part> <tp:taxon-name-part taxon-name-part-type="species" reg="lutea">lutea</tp:taxon-name-part></tp:taxon-name></italic> individual; <bold>G, H</bold>. Habitat.</p></caption><graphic xmlns:xlink="http://www.w3.org/1999/xlink" xlink:href="phytokeys-270-025_article-171460__-g006.jpg" id="oo_1522261.jpg" position="float" orientation="portrait" xlink:type="simple"><uri content-type="original_file" xlink:type="simple">https://binary.pensoft.net/fig/1522261</uri></graphic></fig></tp:treatment-sec><tp:treatment-sec sec-type="Diagnosis"><title>Diagnosis.</title><p><italic><tp:taxon-name><tp:taxon-name-part taxon-name-part-type="genus" reg="Catalpa">C.</tp:taxon-name-part> <tp:taxon-name-part taxon-name-part-type="species" reg="lutea">lutea</tp:taxon-name-part></tp:taxon-name></italic> is easily distinguished from all other species of <italic><tp:taxon-name><tp:taxon-name-part taxon-name-part-type="genus" reg="Catalpa">Catalpa</tp:taxon-name-part></tp:taxon-name></italic> by the following combination of characters: narrowly ovate crown; yellow heartwood; yellow anthers; yellow xylem appearing in four-year-old branches and older; filaments with scattered purple spots and a purplish stigma; darker, thicker, and more prominent purple striations inside the corolla tube, with spots exceeding 1 mm in diameter; gray-brown bark that is neither warped nor exfoliating; leaf blades markedly longer than wide; young foliage frequently flushed purple, mature leaves green with occasional purple tinge; leaves of sprouting shoots suborbicular and 3–5-lobed; abaxial surface bearing 3–4 nectaries at the junctions of the veins on the lower leaf surface, two nectaries at the base. 2n = 40.</p><p><italic><tp:taxon-name><tp:taxon-name-part taxon-name-part-type="genus" reg="Catalpa">C.</tp:taxon-name-part> <tp:taxon-name-part taxon-name-part-type="species" reg="lutea">lutea</tp:taxon-name-part></tp:taxon-name></italic> is morphologically similar to <italic><tp:taxon-name><tp:taxon-name-part taxon-name-part-type="genus" reg="Catalpa">C.</tp:taxon-name-part> <tp:taxon-name-part taxon-name-part-type="species" reg="bungei">bungei</tp:taxon-name-part></tp:taxon-name></italic> in its slender petioles, corymbose inflorescences, and white corolla with many purple spots. However, <italic><tp:taxon-name><tp:taxon-name-part taxon-name-part-type="genus" reg="Catalpa">C.</tp:taxon-name-part> <tp:taxon-name-part taxon-name-part-type="species" reg="lutea">lutea</tp:taxon-name-part></tp:taxon-name></italic> differs from <italic><tp:taxon-name><tp:taxon-name-part taxon-name-part-type="genus" reg="Catalpa">C.</tp:taxon-name-part> <tp:taxon-name-part taxon-name-part-type="species" reg="bungei">bungei</tp:taxon-name-part></tp:taxon-name></italic> by having a transversely elliptic corolla orifice, thicker petals, larger corolla spots, significantly fewer capsules, and a flowering phenology that is about 8 days earlier in regions of sympatry, in addition to its distribution extending to eastern coastal China. Phylogenetic analysis based on genome-wide SNP data revealed that <italic><tp:taxon-name><tp:taxon-name-part taxon-name-part-type="genus" reg="Catalpa">C.</tp:taxon-name-part> <tp:taxon-name-part taxon-name-part-type="species" reg="lutea">lutea</tp:taxon-name-part></tp:taxon-name></italic> was sister to a clade comprising <italic><tp:taxon-name><tp:taxon-name-part taxon-name-part-type="genus" reg="Catalpa">C.</tp:taxon-name-part> <tp:taxon-name-part taxon-name-part-type="species" reg="duclouxii">duclouxii</tp:taxon-name-part></tp:taxon-name></italic> and <italic><tp:taxon-name><tp:taxon-name-part taxon-name-part-type="genus" reg="Catalpa">C.</tp:taxon-name-part> <tp:taxon-name-part taxon-name-part-type="species" reg="bungei">bungei</tp:taxon-name-part></tp:taxon-name></italic>, with strong statistical support. Phylogenetic analysis based on the complete chloroplast genome indicated that <italic><tp:taxon-name><tp:taxon-name-part taxon-name-part-type="genus" reg="Catalpa">C.</tp:taxon-name-part> <tp:taxon-name-part taxon-name-part-type="species" reg="lutea">lutea</tp:taxon-name-part></tp:taxon-name></italic> formed a sister clade to <italic><tp:taxon-name><tp:taxon-name-part taxon-name-part-type="genus" reg="Catalpa">C.</tp:taxon-name-part> <tp:taxon-name-part taxon-name-part-type="species" reg="bungei">bungei</tp:taxon-name-part></tp:taxon-name></italic>. A detailed morphological comparison of the species most similar to <italic><tp:taxon-name><tp:taxon-name-part taxon-name-part-type="genus" reg="Catalpa">C.</tp:taxon-name-part> <tp:taxon-name-part taxon-name-part-type="species" reg="lutea">lutea</tp:taxon-name-part></tp:taxon-name></italic> is provided in Table <xref ref-type="table" rid="T1">1</xref>.</p><table-wrap id="T1" position="float" orientation="portrait"><label>Table 1.</label><caption><p>Morphological comparison of <italic><tp:taxon-name><tp:taxon-name-part taxon-name-part-type="genus" reg="Catalpa">Catalpa</tp:taxon-name-part> <tp:taxon-name-part taxon-name-part-type="species" reg="lutea">lutea</tp:taxon-name-part></tp:taxon-name></italic> and its most morphologically similar related species.</p></caption><table><tbody><tr><th rowspan="1" colspan="1">Character</th><th rowspan="1" colspan="1">
                      <italic>
                        <tp:taxon-name><tp:taxon-name-part taxon-name-part-type="genus" reg="Catalpa">Catalpa</tp:taxon-name-part> <tp:taxon-name-part taxon-name-part-type="species" reg="lutea">lutea</tp:taxon-name-part></tp:taxon-name>
                      </italic>
                    </th><th rowspan="1" colspan="1">
                      <italic>
                        <tp:taxon-name><tp:taxon-name-part taxon-name-part-type="genus" reg="Catalpa">Catalpa</tp:taxon-name-part> <tp:taxon-name-part taxon-name-part-type="species" reg="bungei">bungei</tp:taxon-name-part></tp:taxon-name>
                      </italic>
                    </th><th rowspan="1" colspan="1">
                      <italic>
                        <tp:taxon-name><tp:taxon-name-part taxon-name-part-type="genus" reg="Catalpa">Catalpa</tp:taxon-name-part> <tp:taxon-name-part taxon-name-part-type="species" reg="fargesii">fargesii</tp:taxon-name-part></tp:taxon-name>
                      </italic>
                    </th><th rowspan="1" colspan="1">
                      <italic>
                        <tp:taxon-name><tp:taxon-name-part taxon-name-part-type="genus" reg="Catalpa">Catalpa</tp:taxon-name-part> <tp:taxon-name-part taxon-name-part-type="species" reg="duclouxii">duclouxii</tp:taxon-name-part></tp:taxon-name>
                      </italic>
                    </th></tr><tr><td rowspan="1" colspan="1">Wood</td><td rowspan="1" colspan="1">sapwood white, heartwood yellow, annual rings indistinctly brownish</td><td rowspan="1" colspan="1">sapwood gray-white, heartwood gray-brownish, annual rings brownish</td><td rowspan="1" colspan="1">sapwood gray-white, heartwood gray-brownish, annual rings brownish</td><td rowspan="1" colspan="1">sapwood gray-white, heartwood gray-brown, annual rings brown</td></tr><tr><td rowspan="1" colspan="1">Indumentum</td><td rowspan="1" colspan="1">Generally glabrous, occasionally with sparse simple hairs</td><td rowspan="1" colspan="1">glabrous</td><td rowspan="1" colspan="1">simple, stellate, and dendroid hairs</td><td rowspan="1" colspan="1">glabrous</td></tr><tr><td rowspan="1" colspan="1">Young shoots</td><td rowspan="1" colspan="1">brown green to brown gray, scattered narrowly elliptic to elliptic lenticels</td><td rowspan="1" colspan="1">yellow-brown to brown, densely with orbiculate to elliptic lenticels</td><td rowspan="1" colspan="1">gray to brown, densely with orbiculate to elliptic lenticels</td><td rowspan="1" colspan="1">light gray, densely with orbiculate to broadly lenticels</td></tr><tr><td rowspan="1" colspan="1">Leaf blades</td><td rowspan="1" colspan="1">homomorphic, longer than wide or about as long as wide, purple green to green</td><td rowspan="1" colspan="1">homomorphic, longer than wide, green to deep green</td><td rowspan="1" colspan="1">homomorphic, longer than wide, deep green</td><td rowspan="1" colspan="1">homomorphic, longer than wide, deep green</td></tr><tr><td rowspan="1" colspan="1">Inflorescence</td><td rowspan="1" colspan="1">racemose-corymbose, rarely partly branched, 3–13-flowered</td><td rowspan="1" colspan="1">racemose to corymbose, not branched, 6–18-flowered</td><td rowspan="1" colspan="1">racemose to corymbose, 3–12-flowered</td><td rowspan="1" colspan="1">racemose to paniculate, (12–)15–38-flowered or more</td></tr><tr><td rowspan="1" colspan="1">Corolla</td><td rowspan="1" colspan="1">with scattered large deep purple spots, 9–12 rows of thick deep purple stripes, slightly raised 2-longitudinal ridges</td><td rowspan="1" colspan="1">with densely fog-like purplish pink microspots, 9–21 fine, discontinuous purplish-pink stripes and slightly raised 2-longitudinal ridges</td><td rowspan="1" colspan="1">with densely fog-like purplish pink microspots and 14–23 fine, discontinuous purplish-pink stripes and obviously raised 2-longitudinal ridges</td><td rowspan="1" colspan="1">with densely fog-like purplish pink microspots and 16–36 fine, discontinuous purplish-pink stripes and strongly raised 2-longitudinal ridges</td></tr><tr><td rowspan="1" colspan="1">Anthers</td><td rowspan="1" colspan="1">yellow</td><td rowspan="1" colspan="1">white</td><td rowspan="1" colspan="1">white</td><td rowspan="1" colspan="1">white</td></tr><tr><td rowspan="1" colspan="1">Filaments</td><td rowspan="1" colspan="1">white, scattered purple dots</td><td rowspan="1" colspan="1">white, without dots</td><td rowspan="1" colspan="1">white, without dots</td><td rowspan="1" colspan="1">white, without dots</td></tr><tr><td rowspan="1" colspan="1">Infructescence</td><td rowspan="1" colspan="1">with 1–2 capsules</td><td rowspan="1" colspan="1">with 1–3 capsules</td><td rowspan="1" colspan="1">with 1–3 capsules</td><td rowspan="1" colspan="1">with (2)3–10 capsules or more</td></tr><tr><td rowspan="1" colspan="1">Crown shape</td><td rowspan="1" colspan="1">crown ovate-conic to broadly ovoid</td><td rowspan="1" colspan="1">Ovate to broadly ovate</td><td rowspan="1" colspan="1">broadly ovate to umbrella-shaped</td><td rowspan="1" colspan="1">Narrowly ovate to ovate</td></tr></tbody></table></table-wrap></tp:treatment-sec><tp:treatment-sec sec-type="Description"><title>Description.</title><p>Deciduous trees, 3–30 m tall, 30–100+ cm DBH, crown ovate-conic to broadly ovoid. <bold>Wood</bold>: with dark gray-brown sapwood and yellow heartwood. Young trunks with brown gray, smooth bark and scattered grayish lenticels; old trunks dark gray, vertically furrowed, and transversely fissured; young shoots brown green to brown gray, scattered narrowly elliptic or elliptic lenticels, mostly glabrous, occasionally sparsely hispidulous, glabrous when older. <bold>Bark</bold>: irregularly cracked; bark lobes horizontally broken into rectangular lobes and not warped, thick, and persistent. Leaves opposite or in whorls of three, unequal in size in each pair or each whorl, sparsely hispidulous when young, glabrate when older. <bold>Petioles</bold>: 3–9 cm long, 1–3 mm wide, pale green to red-purple; <bold>leaf blades</bold>: chartaceous, red-brownish when young, turning deep green with age, deltoid-ovate to broadly ovate, 7–14 × 5–12 cm, distinctly longer than the width, truncate or shallowly cordate at base, margin entire, apex cuspidate or caudate; mid-rib with 3–4 arcuate secondary veins on each side, 3 palmate-nerved at base, abaxial veins prominent; abaxially with dark, triangular areas in axils of two basal secondary veins, with dense, glandular dots dark purple or green; leaves of sprouting branches heteromorphic, blades nearly orbiculate, 3–5-lobed, lobes cuspidate or caudate at the apex, abaxially with 3–4 nectaries at the axils of lower secondary veins. <bold>Inflorescences</bold>: racemose-corymbose, terminal, 3–13-flowered, rarely partly branched, with peduncles 2–2.5 cm long, scattered narrowly elliptic lenticels, glabrous, with bracts at the base of each pedicel; pedicel 2–3.5 cm long, with 1–3 bracteoles below the middle of each pedicel, bracteoles alternate, shorter than bracts, narrowly linear, 2–6 × 0.4–1 mm, curved at the apex, glabrous, deciduous after anthesis. <bold>Calyx</bold>: turbinate, red-purple, glabrous, 2-parted, near ca. 1 mm from the base, lobes ovate to broadly elliptic, 1.2–1.8 × 0.6–0.9 cm, cuspidate at the apex, tipped with two abrupt points. <bold>Corolla</bold>: tubular–funnelform, 3.5–4.2 cm long, glabrous, tube 1.8–2.1 cm long, ca. 2 mm wide at base, 1.6–1.9 cm wide at orifice of corolla, transversely elliptic, occasionally with simple hairs inside the throat. limb 2-lipped, lower lip 3-lobed, lobes transversely broadly elliptic to orbiculate, 1.4–1.8 × 1.9–2.2 cm, rounded or obtuse at the apex, connate at the base for 5–9 mm; upper lip 2-lobed, lobes broadly ovate to transversely oblong, 0.5–0.7 × 1.1–1.3 cm, rounded or obtuse at the apex, connate at the base for 0.9–1.2 cm, all lobes crimped; corolla white, with many small purple spots on the tube outside; lower lobes with rows of larger purple spots along the veins and densely scattered over the surface and inside of the tube, including some spots exceeding 1 mm in diameter; with two rows of disjunct bright yellow spots and slightly raised 2-longitudinal ridges between the tube inside and the lower lobes. Stamens 2, 1.3–1.6 cm long, glabrous; filaments: white, scattered purple dots; anthers: yellow, two anther cells divaricate, ovate-elliptic, 2.5–3 mm long; staminodes 3, ca. 4 mm long, white, glabrous, stamens and staminodes inserted into the corolla tube ca. 2 mm from the base. Pistil glabrous; ovary 2–3 mm long, green; style 1.4–1.7 cm long, white; stigma 2-parted, lobes lanceolate unequal, 1.5–2 mm long, purplish. <bold>Capsules</bold>: 1–2 per infructescence, 30–70 cm long, 3–5 mm wide, glabrous, with the septum 1.5–2.5 mm wide. <bold>Seeds</bold>: body brown, transversely narrowly oblong, 1.5–2 mm long, 0.9–1.5 cm wide, truncate at the base and apex, sides acute, ciliate on sides, with hairs 0.5–2 cm long, white.</p></tp:treatment-sec><tp:treatment-sec sec-type="Distribution"><title>Distribution.</title><p>Wild populations of <italic><tp:taxon-name><tp:taxon-name-part taxon-name-part-type="genus" reg="Catalpa">C.</tp:taxon-name-part> <tp:taxon-name-part taxon-name-part-type="species" reg="lutea">lutea</tp:taxon-name-part></tp:taxon-name></italic> are found in Shaanxi, Henan, Shandong, Anhui, and Jiangsu provinces, with relatively abundant populations preserved in mountainous areas of coastal regions. Natural populations are distributed at elevations of approximately 0–800 m a.s.l. The species is currently widely cultivated in northern China.</p></tp:treatment-sec><tp:treatment-sec sec-type="Phenology"><title>Phenology.</title><p>Flowering occurs from mid-April to early May, lasting 10–15 days, and fruiting extends from May to September. The flowering period begins approximately 8 days earlier than that of sympatrically distributed <italic><tp:taxon-name><tp:taxon-name-part taxon-name-part-type="genus" reg="Catalpa">C.</tp:taxon-name-part> <tp:taxon-name-part taxon-name-part-type="species" reg="bungei">bungei</tp:taxon-name-part></tp:taxon-name></italic>.</p></tp:treatment-sec><tp:treatment-sec sec-type="Etymology"><title>Etymology.</title><p>The specific epithet of ‘lutea’ comes from local Chinese names: “Huang Qiu” (Yellow <italic>Catalpa</italic>, in Henan Province, China) and “Jin Qiu” (Golden <italic>Catalpa</italic>, in Shandong Province, China) refer to yellow heartwood.</p></tp:treatment-sec><tp:treatment-sec sec-type="Habitat and ecology"><title>Habitat and ecology.</title><p>Through a two-year investigation of wild <italic><tp:taxon-name><tp:taxon-name-part taxon-name-part-type="genus" reg="Catalpa">Catalpa</tp:taxon-name-part></tp:taxon-name></italic> resources across more than 40 prefectures and cities in China, we documented the habitat and ecological characteristics of <italic><tp:taxon-name><tp:taxon-name-part taxon-name-part-type="genus" reg="Catalpa">C.</tp:taxon-name-part> <tp:taxon-name-part taxon-name-part-type="species" reg="lutea">lutea</tp:taxon-name-part></tp:taxon-name></italic>. It is distributed in the temperate regions of China, with its range partially overlapping those of <italic><tp:taxon-name><tp:taxon-name-part taxon-name-part-type="genus" reg="Catalpa">C.</tp:taxon-name-part> <tp:taxon-name-part taxon-name-part-type="species" reg="bungei">bungei</tp:taxon-name-part></tp:taxon-name></italic> and <italic><tp:taxon-name><tp:taxon-name-part taxon-name-part-type="genus" reg="Catalpa">C.</tp:taxon-name-part> <tp:taxon-name-part taxon-name-part-type="species" reg="fargesii">fargesii</tp:taxon-name-part></tp:taxon-name></italic> (Fig. <xref ref-type="fig" rid="F1">1</xref>). However, it is the sole <italic><tp:taxon-name><tp:taxon-name-part taxon-name-part-type="genus" reg="Catalpa">Catalpa</tp:taxon-name-part></tp:taxon-name></italic> species documented in the eastern coastal region. For instance, it can be found in the granitic rocky habitats of Yuntai Mountain in Lianyungang, at elevations of 200–450 m a.s.l., where the environment is dominated by weathered scree slopes with only thin layers of acidic humus soil retained in rock crevices. Associated species include <italic><tp:taxon-name><tp:taxon-name-part taxon-name-part-type="genus" reg="Selaginella">Selaginella</tp:taxon-name-part> <tp:taxon-name-part taxon-name-part-type="species" reg="sinensis">sinensis</tp:taxon-name-part></tp:taxon-name></italic> and scattered <italic><tp:taxon-name><tp:taxon-name-part taxon-name-part-type="genus" reg="Ulmus">Ulmus</tp:taxon-name-part> <tp:taxon-name-part taxon-name-part-type="species" reg="parvifolia">parvifolia</tp:taxon-name-part></tp:taxon-name></italic>. The new species roots directly in rock fissures, demonstrating lithophytic adaptation. In other distribution areas, it grows on slopes and in forests, accompanied by trees such as <italic><tp:taxon-name><tp:taxon-name-part taxon-name-part-type="genus" reg="Cercidiphyllum">Cercidiphyllum</tp:taxon-name-part> <tp:taxon-name-part taxon-name-part-type="species" reg="japonicum">japonicum</tp:taxon-name-part></tp:taxon-name></italic> Sieb. et Zucc., <italic><tp:taxon-name><tp:taxon-name-part taxon-name-part-type="genus" reg="Toona">Toona</tp:taxon-name-part> <tp:taxon-name-part taxon-name-part-type="species" reg="sinensis">sinensis</tp:taxon-name-part></tp:taxon-name></italic> (Juss.) Roem., <italic><tp:taxon-name><tp:taxon-name-part taxon-name-part-type="genus" reg="Diospyros">Diospyros</tp:taxon-name-part> <tp:taxon-name-part taxon-name-part-type="species" reg="kaki">kaki</tp:taxon-name-part></tp:taxon-name></italic> var. <italic><tp:taxon-name><tp:taxon-name-part taxon-name-part-type="genus" reg="Diospyros"/><tp:taxon-name-part taxon-name-part-type="species" reg="kaki"/><tp:taxon-name-part taxon-name-part-type="variety" reg="silvestris">silvestris</tp:taxon-name-part></tp:taxon-name></italic> Makino, <italic><tp:taxon-name><tp:taxon-name-part taxon-name-part-type="genus" reg="Chionanthus">Chionanthus</tp:taxon-name-part> <tp:taxon-name-part taxon-name-part-type="species" reg="retusus">retusus</tp:taxon-name-part></tp:taxon-name></italic> Lindl. &amp; Paxton, and <italic><tp:taxon-name><tp:taxon-name-part taxon-name-part-type="genus" reg="Cornus">Cornus</tp:taxon-name-part> <tp:taxon-name-part taxon-name-part-type="species" reg="officinalis">officinalis</tp:taxon-name-part></tp:taxon-name></italic> Sieb. et Zucc.; shrubs such as <italic><tp:taxon-name><tp:taxon-name-part taxon-name-part-type="genus" reg="Salix">Salix</tp:taxon-name-part> <tp:taxon-name-part taxon-name-part-type="species" reg="caprea">caprea</tp:taxon-name-part></tp:taxon-name></italic> L. and <italic><tp:taxon-name><tp:taxon-name-part taxon-name-part-type="genus" reg="Spiraea">Spiraea</tp:taxon-name-part> <tp:taxon-name-part taxon-name-part-type="species" reg="chinensis">chinensis</tp:taxon-name-part></tp:taxon-name></italic> Maxim.; as well as herbaceous plants including <italic><tp:taxon-name><tp:taxon-name-part taxon-name-part-type="genus" reg="Teucrium">Teucrium</tp:taxon-name-part> <tp:taxon-name-part taxon-name-part-type="species" reg="viscidum">viscidum</tp:taxon-name-part></tp:taxon-name></italic> Bl., <italic><tp:taxon-name><tp:taxon-name-part taxon-name-part-type="genus" reg="Geranium">Geranium</tp:taxon-name-part> <tp:taxon-name-part taxon-name-part-type="species" reg="wilfordii">wilfordii</tp:taxon-name-part></tp:taxon-name></italic> Maxim., <italic><tp:taxon-name><tp:taxon-name-part taxon-name-part-type="genus" reg="Impatiens">Impatiens</tp:taxon-name-part> <tp:taxon-name-part taxon-name-part-type="species" reg="pterosepala">pterosepala</tp:taxon-name-part></tp:taxon-name></italic> Hook. f., <italic><tp:taxon-name><tp:taxon-name-part taxon-name-part-type="genus" reg="Silene">Silene</tp:taxon-name-part> <tp:taxon-name-part taxon-name-part-type="species" reg="tatarinowii">tatarinowii</tp:taxon-name-part></tp:taxon-name></italic> Regel, <italic><tp:taxon-name><tp:taxon-name-part taxon-name-part-type="genus" reg="Artemisia">Artemisia</tp:taxon-name-part> <tp:taxon-name-part taxon-name-part-type="species" reg="lavandulifolia">lavandulifolia</tp:taxon-name-part></tp:taxon-name></italic> DC., and <italic><tp:taxon-name><tp:taxon-name-part taxon-name-part-type="genus" reg="Artemisia">Artemisia</tp:taxon-name-part> <tp:taxon-name-part taxon-name-part-type="species" reg="sacrorum">sacrorum</tp:taxon-name-part></tp:taxon-name></italic> Ledeb., among others. Unlike <italic><tp:taxon-name><tp:taxon-name-part taxon-name-part-type="genus" reg="Catalpa">C.</tp:taxon-name-part> <tp:taxon-name-part taxon-name-part-type="species" reg="duclouxii">duclouxii</tp:taxon-name-part></tp:taxon-name></italic>, <italic><tp:taxon-name><tp:taxon-name-part taxon-name-part-type="genus" reg="Catalpa">C.</tp:taxon-name-part> <tp:taxon-name-part taxon-name-part-type="species" reg="lutea">lutea</tp:taxon-name-part></tp:taxon-name></italic> produces relatively fewer fruits. In certain habitats, it relies primarily on sprouting propagation, while in others it does set fruit.</p></tp:treatment-sec><tp:treatment-sec><!--Section generated to contain objects referenced in tp:taxon-treatment.--><fig id="F1" position="float" orientation="portrait"><object-id xmlns:xlink="http://www.w3.org/1999/xlink" content-type="doi" xlink:type="simple">10.3897/phytokeys.270.171460.figure1</object-id><object-id xmlns:xlink="http://www.w3.org/1999/xlink" content-type="arpha" xlink:type="simple">4B98AB31-79E7-52F3-B65E-5DE81B853241</object-id><label>Figure 1.</label><caption><p>Distribution of the <italic><tp:taxon-name><tp:taxon-name-part taxon-name-part-type="genus" reg="Catalpa">Catalpa</tp:taxon-name-part></tp:taxon-name></italic> species in China. The blue background on the map indicates rainfall in the region, with darker blue representing more abundant precipitation. The orange spots indicate the localities where wild specimens of <italic><tp:taxon-name><tp:taxon-name-part taxon-name-part-type="genus" reg="Catalpa">Catalpa</tp:taxon-name-part> <tp:taxon-name-part taxon-name-part-type="species" reg="lutea">lutea</tp:taxon-name-part></tp:taxon-name></italic> were collected. The orange area denotes the main distribution range of <italic><tp:taxon-name><tp:taxon-name-part taxon-name-part-type="genus" reg="Catalpa">C.</tp:taxon-name-part> <tp:taxon-name-part taxon-name-part-type="species" reg="lutea">lutea</tp:taxon-name-part></tp:taxon-name></italic>, while the other colors represent the principal distribution areas of <italic><tp:taxon-name><tp:taxon-name-part taxon-name-part-type="genus" reg="Catalpa">C.</tp:taxon-name-part> <tp:taxon-name-part taxon-name-part-type="species" reg="bungei">bungei</tp:taxon-name-part></tp:taxon-name></italic>, <italic><tp:taxon-name><tp:taxon-name-part taxon-name-part-type="genus" reg="Catalpa">C.</tp:taxon-name-part> <tp:taxon-name-part taxon-name-part-type="species" reg="duclouxii">duclouxii</tp:taxon-name-part></tp:taxon-name></italic>, and <italic><tp:taxon-name><tp:taxon-name-part taxon-name-part-type="genus" reg="Catalpa">C.</tp:taxon-name-part> <tp:taxon-name-part taxon-name-part-type="species" reg="fargesii">fargesii</tp:taxon-name-part></tp:taxon-name></italic>, respectively. Map approval number: GS20240650.</p></caption><graphic xmlns:xlink="http://www.w3.org/1999/xlink" xlink:href="phytokeys-270-025_article-171460__-g001.jpg" id="oo_1522256.jpg" position="float" orientation="portrait" xlink:type="simple"><uri content-type="original_file" xlink:type="simple">https://binary.pensoft.net/fig/1522256</uri></graphic></fig></tp:treatment-sec></tp:taxon-treatment>
